# Supplementary material for: Synthesis and Anti-Proliferative Evaluation of Arctigenin Analogues with C-9′ Derivatisation
Source: Int J Mol Sci. 2023 Jan 6;24(2):1167. doi: 10.3390/ijms24021167 (PMC9866048; doi:10.3390/ijms24021167)
Supplement: Supplementary file 1 [file ijms-24-01167-s001.zip]

Archive with 1 entries (1 files):
- ijms-2114575-supplementary.pdf
